# Supplementary material for: Genome Analysis of the Biotechnologically Relevant Acidophilic Iron Oxidising Strain JA12 Indicates Phylogenetic and Metabolic Diversity within the Novel Genus “Ferrovum”
Source: PLoS One. 2016 Jan 25;11(1):e0146832. doi: 10.1371/journal.pone.0146832 (PMC4725956; doi:10.1371/journal.pone.0146832)
Supplement: S2 Table — Information on the genome features of selected iron oxidising prokaryotes representing various taxa according to the Integrated Microbial Genomes (IMG) database from January, 22, 2015. (XLSX) [file pone.0146832.s007.xlsx]

## Sheet: S2 Table
S2 Table. General genome features of selected iron oxidising prokaryotes.
Phylum	Class	Genome Name	Status 1	Genome Size (Mbp)	Gene Count	GC (% )	CDS Count	RNA Count	Publication
Actinobacteria	Actinobacteria	Acidimicrobium ferrooxidans ICP, DSM 10331	F	2.16	2092	68	2038	54	[1]
Actinobacteria	Actinobacteria	Ferrimicrobium acidiphilum DSM 19497	F	2.93	2894	55	2832	62	[2]
Nitrospirae	Nitrospira	Leptospirillum ferrooxidans C2-3	F	2.56	2481	50	2421	60	[3]
Nitrospirae	Nitrospira	Leptospirillum ferriphilum ML-04	F	2.41	2527	55	2473	54	[4]
Nitrospirae	Nitrospira	Leptospirillum ferriphilum DSM 14647	D	2.41	2770	52	2726	44 (tRNAs)	[5]
Firmicutes	Clostridia	Sulfobacillus acidophilus NAL, DSM 10332	F	3.56	3695	57	3626	69	[6]
Firmicutes	Clostridia	Sulfobacillus acidophilus TPY	F	3.56	3837	57	3770	67	[7]
Firmicutes	Clostridia	Sulfobacillus thermosulfidooxidans Cutipay	P	3.87	3977	49	3902	75	[8]
Firmicutes	Actinobacteria	Acidithrix ferrooxidans Py-F3	P	4.02	3784	47	3703	54	[9]
Proteobacteria	Alphaproteobacteria	Rhodomicrobium vannielii ATCC 17100	F	4.01	3739	62	3681	58
Proteobacteria	Alphaproteobacteria	Rhodopseudomonas palustris CGA009	F	5.47	4918	65	4838	80	[10]
Proteobacteria	Alphaproteobacteria	Rhodopseudomonas palustris TIE-1	F	5.74	5377	65	5318	59	[10]
Proteobacteria	Alphaproteobacteria	Rhodobacter sp. SW2	D	3.51	3453	65	3408	45
Proteobacteria	Alphaproteobacteria	Rhodobacter capsulatus SB1003	F	3.87	3708	67	3642	66	[11]
Proteobacteria	Betaproteobacteria	Sideroxydans lithotrophicus ES-1	F	3	3049	58	2996	53	[12]
Proteobacteria	Betaproteobacteria	Gallionella capsiferriformans ES-2	F	3.16	3006	53	2943	63	[12]
Proteobacteria	Betaproteobacteria	Thiobacillus denitrificans ATCC 25259	F	2.91	2886	66	2827	59	[13]
Proteobacteria	Betaproteobacteria	Acidovorax ebreus TPSY	F	3.8	3606	67	3544	62	[14]
Proteobacteria	Betaproteobacteria	“Ferrovum myxofaciens” P3G	D	2.7	2736	55	2648	53	[15]
Proteobacteria	Betaproteobacteria	“Ferrovum -like population FKB7	M	2.98		40±4	1737		[16]
Proteobacteria	Betaproteobacteria	“Ferrovum” strain JA12	D	1.99	2001	41	1960	41	this publication
Proteobacteria	Betaproteobacteria	Pseudogulbenkiania ferrooxidans 2002	P	4.23	4011	65	3925	86
Proteobacteria	Betaproteobacteria	Pseudogulbenkiania sp. NH8B	F	4.33	4124	64	4012	112	[17]
Proteobacteria	Betaproteobacteria	Leptothrix cholodnii SP-6	F	4.91	4420	69	4363	57
Proteobacteria	Gammaproteobacteria	“Thiobacillus prosperus” DSM 5130	D	3.32	3140	64	3088	51	[18]
Proteobacteria	Acidithiobacillia	Acidithiobacillus ferrooxidans ATCC 53993	F	2.89	2951	59	2899	52
Proteobacteria	Acidithiobacillia	Acidithiobacillus ferrooxidans ATCC 23270	F	2.98	3234	59	3147	87	[19]
Proteobacteria	Acidithiobacillia	Acidithiobacillus ferrivorans SS3	F	3.21	3335	57	3279	56	[20]
Proteobacteria	Zetaproteobacteria	Mariprofundus ferrooxydans M34	P	2.74	2733	54	2684	49
Proteobacteria	Zetaproteobacteria	Mariprofundus ferrooxydans PV-1	P	2.87	2920	54	2866	54	[21]
Crenachaeota	Thermoprotei	Metallosphaera sedula DSM 5348	F	2.19	2347	46	2289	54	[22]
Crenachaeota	Thermoprotei	Acidianus hospitalis W1	F	2.14	2404	34	2329	75	[23]
Crenachaeota	Thermoprotei	Sulfolobus tokodaii JCM 10545	F	2.67	2982	33	2915	67	[24]
Euryarchaeota	Thermoplasmata	Ferroplasma acidarmanus fer1	F	1.87	1742	29	1695	47	[25]
1 F - finished, D – draft, M – extracted from metagenome, P – permanent draft

## Sheet: References S2 Table
References S2 Table
1. Clum A, Nolan M, Lang E, Del Rio TG, Tice H, Copeland A, et al. Complete genome sequence of Acidimicrobium ferrooxidans type strain (ICPT). Stand Genomic Sci. 2009;1: 38-45.
2. Eisen S, Poehlein A, Johnson DB, Daniel R, Schlömann M, Mühling M. Genome sequence of the acidophilic iron oxidizer Ferrimicrobium acidiphilum strain T23T. Genome Announc. 2015; doi: 10.1128/genomeA.00383-15
3. Fujimura R, Sato Y, Nishizawa T, Oshima K, Kim S, Hattori M, et al. Complete genome sequence of Leptospirillum ferrooxidans strain C2-3, isolated from a fresh volcanic ash deposit on the island of Miyake, Japan. J Bacteriol. 2012;194: 4122-4123.
4. Mi S, Song J, Lin J, Che Y, Zheng H, Lin J. Complete genome of Leptospirillum ferriphilum ML-04 provides insight into its physiology and environmental adaptation. J Microbiol. 2011;49: 890-901.
5. Cárdenas JP, Lazcano M, Ossandon FJ, Corbett M, Holmes DS, Watkin E. Draft genome sequence of the iron-oxidizing acidophile Leptospirillum ferriphilum type strain DSM 14647. Genome Announc. 2014; doi: 10.1128/genomeA.01153-14
6. Anderson I, Chertkov O, Chen A, Saunders E, Lapidus A, Nolan M, et al. Complete genome sequence of the moderately thermophilic mineral-sulfide-oxidizing firmicute Sulfobacillus acidophilus type strain (NAL(T)). Stand Genomic Sci. 2012;6: 1-13.
7. Li B, Chen Y, Liu Q, Hu S, Chen X. Complete genome analysis of Sulfobacillus acidophilus strain TPY, isolated from a hydrothermal vent in the Pacific Ocean. J Bacteriol. 2011;193: 5555-5556.
8. Travisany D, Di Genova A, Sepúlveda A, Bobadilla-Fazzini RA, Parada P, Maass A. Draft genome sequence of the Sulfobacillus thermosulfidooxidans Cutipay strain, an indigenous bacterium isolated from a naturally extreme mining environment in Northern Chile. J Bacteriol. 2012;194: 6327-6328.
9. Eisen S, Poehlein A, Johnson DB, Daniel R, Schlömann M, Mühling M. Genome sequence of the acidophilic ferrous iron-oxidizing isolate Acidithrix ferrooxidans strain Py-F3, the proposed type strain of the novel actinobacterial genus Acidithrix. Genome Announc. 2015; doi: 10.1128/genomeA.00382-15
10. Larimer FW, Chain P, Hauser L, Lamerdin J, Malfatti S, Do L, et al. Complete genome sequence of the metabolically versatile photosynthetic bacterium Rhodopseudomonas palustris. Nat Biotechnol. 2004;22: 55-61.
11. Strnad H, Lapidus A, Paces J, Ulbrich P, Vlcek C, Paces V, et al. Complete genome sequence of the photosynthetic purple nonsulfur bacterium Rhodobacter capsulatus SB 1003. J Bacteriol. 2010;192: 3545–6.
12. Emerson D, Field EK, Chertkov O, Davenport KW, Goodwin L, Munk C, et al. Comparative genomics of freshwater Fe-oxidizing bacteria: implications for physiology, ecology, and systematics. Front Microbiol. 2013; doi: 10.3389/fmicb.2013.00254.
13. Beller HR, Chain PSG, Letain TE, Chakicherla A, Larimer FW, Richardson PM, et al. The genome sequence of the obligately chemolithoautotrophic, facultatively anaerobic bacterium Thiobacillus denitrificans. J Bacteriol. 2006;188: 1473-1488.
14. Byrne-Bailey KG, Weber KA, Chair AH, Bose S, Knox T, Spanbauer TL, et al. Completed genome sequence of the anaerobic iron-oxidizing bacterium Acidovorax ebreus strain TPSY J Bacteriol. 2010;192: 1475-1476.
15. Moya-Beltrán A, Cárdenas JP, Covarrubias PC, Issotta F, Ossandon FJ, Grail BM, et al. Draft genome sequence of the nominated type strain of "Ferrovum myxofaciens", an acidophilic, iron-oxidizing betaproteobacterium. Genome Announc. 2014; doi: 10.1128/genomeA.00834-14.
16. Hua Z, Han Y, Chen L, Liu J, Hu M, Li S, et al. Ecological roles of dominant and rare prokaryotes in acid mine drainage revealed by metagenomics and metatranscriptomics. ISME J. 2015;9: 1280-1294.
17. Ishii S, Tago K, Nishizawa T, Oshima K, Hattori M, Senoo K. Complete genome sequence of the denitrifying and N(2)O-reducing bacterium Pseudogulbenkiania sp. strain NH8B. J Bacteriol. 2011;193: 6395-6396.
18. Ossandon FJ, Cárdenas JP, Corbett M, Quatrini R, Holmes DS, Watkin E. Draft genome sequence of the iron-oxidizing, acidophilic, and halotolerant "Thiobacillus prosperus" type strain DSM 5130. Genome Announc. 2014; doi:10.1128/genomeA.01042-14
19. Valdés J, Pedroso I, Quatrini R, Dodson RJ, Tettelin H, Blake R, et al. Acidithiobacillus ferrooxidans metabolism: from genome sequence to industrial applications. BMC Genomics. 2008;9: 597-621.
20. Amouric A, Brochier-Armanet C, Johnson DB, Bonnefoy V, Hallberg KB. Phylogenetic and genetic variation among Fe(II)-oxidizing acidithiobacilli supports the view that these comprise multiple species with different ferrous iron oxidation pathways. Microbiology. 2011;157: 111-122.
21. Emerson D, Moyer CL. Neutrophilic Fe-oxidizing bacteria are abundant at the Loihi Seamount hydrothermal vents and play a major role in Fe oxide deposition. Appl Environ Microbiol. 2002;68: 3085-3093.
22. Auernik KS, Maezato Y, Blum PH, Kelly RM. The genome sequence of the metal-mobilizing, extremely thermoacidophilic archaeon Metallosphaera sedula provides insights into bioleaching-associated metabolism. Appl Environ Microbiol. 2008;74: 682-692.
23. You X, Liu C, Wang S, Jiang C, Shah SA, Prangishvili D, et al. Genomic analysis of Acidianus hospitalis W1 a host for studying crenarchaeal virus and plasmid life cycles. Extremophiles. 2011;15: 487-497.
24. Mao D, Grogan D. Genomic evidence of rapid, global-scale gene flow in a Sulfolobus species. ISME J. 2012;6: 1613-1616.
25. Allen EE, Tyson GW, Whitaker RJ, Detter JC, Richardson PM, Banfield JF. Genome dynamics in a natural archaeal population. Proc Natl Acad Sci U S A. 2007;104: 1883-1888.
