# Supplementary material for: Genome Analysis of the Biotechnologically Relevant Acidophilic Iron Oxidising Strain JA12 Indicates Phylogenetic and Metabolic Diversity within the Novel Genus “Ferrovum”
Source: PLoS One. 2016 Jan 25;11(1):e0146832. doi: 10.1371/journal.pone.0146832 (PMC4725956; doi:10.1371/journal.pone.0146832)
Supplement: S3 Table — (A) Carbon metabolism: carbon fixation, central carbon metabolism, uptake systems for organic carbon compounds, biosynthesis of cell envelope polysaccharides, storage of organic carbon compounds, biosynthesis of fatty acids, biosynthesis of amino acids, purine and pyrimidine metabolism. (B) Nitrogen metabolism: nitrogen assimilation, uptake systems for nitrogen compounds. (C) Phosphate metabolism: phosphate uptake, polyphosphate storage. (D) Sulfur metabolism: sulfate uptake and assimilation. (E) Energy metabolism: ferrous iron oxidation, other redox reactions connected to the quinol pool, putative formate dehydrogenase. (F) Stress management: acid stress, heavy metals and metalloids, oxidative stress. (G) Predicted mobile genetic elements: predicted insertion elements, putative phage-associated proteins, plasmid stabilisation and inheritance, other putative mobile genetic elements, VirB/D4 type IV secretion pathway. The predictions were performed using ISsaga [150], TnpPred [149] and Profinder [151, 152]. (XLSX) [file pone.0146832.s008.xlsx]

## Sheet: (A) Carbon metabolism
S3 Table. Gene lists by predicted metabolic role in “Ferrovum” strain JA12.
(A) Carbon metabolism: carbon fixation, central carbon metabolism, uptake systems for organic carbon compounds, biosynthesis of cell envelope polysaccharides, storage of organic carbon compounds, biosynthesis of fatty acids, biosynthesis of amino acids, purine and pyrimidine metabolism
pathway	name	Locus_Tag	gene name (if assigned)	EC number
Carbon fixation
Calvin-Benson-Bassham cycle	the ribulose-1,5-bisphosphate carboxylase/oxygenase (RuBisCO), small subunit	FERRO_14020	cbbL	4.1.1.39
	the ribulose-1,5-bisphosphate carboxylase/oxygenase (RuBisCO), large subunit	FERRO_14010	cbbS	4.1.1.39
	the ribulose-1,5-bisphosphate carboxylase/oxygenase (RuBisCO), large subunit	FERRO_08230	cbbL	4.1.1.39
	the ribulose-1,5-bisphosphate carboxylase/oxygenase (RuBisCO), small subunit	FERRO_08240	cbbS	4.1.1.39
	phosphoglycerate kinase	FERRO_04110	pgk	2.7.2.3
	glyceraldehyde-3-phosphate dehydrogenase	FERRO_04120	gapA	1.2.1.12
	fructose-bisphosphate aldolase	FERRO_13950	fbaA	4.1.2.13
	fructose-1,6-bisphosphatase	FERRO_13980	fbp	3.1.3.11
	transketolase	FERRO_13940	tktA	2.2.1.1
	ribose-5-phosphate isomerase	FERRO_04020	rpiA	5.3.1.6
	ribulose-phosphate 3-epimerase	FERRO_02080	rpe	5.1.3.1
	Phosphoribulokinase	FERRO_13970	prkB	2.7.1.19
	triosephosphate isomerase	FERRO_07600	tpiA	5.3.1.1
carboxysome	carboxysome shell peptide mid-region	FERRO_08250
	carboxysome shell carbonic anhydrase	FERRO_08260
	carboxysome peptide A	FERRO_08270
	carboxysome peptide B	FERRO_08280
	carboxysome shell protein	FERRO_08290
	carboxysome shell protein	FERRO_08300
Central carbon metabolism
glycolysis/gluconeogenesis	phosphoglucomutase	FERRO_18690	pgm	5.4.2.2
	glucose-6-phosphate isomerase	FERRO_01080,FERRO_06950	pgi	5.3.1.9
	phosphofructokinase	FERRO_18860	pfkA	2.7.1.11
	fructose 1,6-bisphosphatase	FERRO_13980	fbp	3.1.3.11
	fructose-bisphosphate aldolase	FERRO_13950	fbaA	4.1.2.13
	glyceraldehyde-3-phosphate dehydrogenase	FERRO_04120	gapA	1.2.1.12
	triosephosphate isomerase	FERRO_07600	tpiA	5.3.1.1
	phosphoglycerate kinase	FERRO_04110	pgk	2.7.2.3
	phosphoglycerate mutase	FERRO_09570	gpmA	5.4.2.1
	pyruvate kinase	FERRO_04100	pyk	2.7.1.4
	pyruvate dehydrogenase E1 component	FERRO_09800	aceE	1.2.4.1
	dihydrolipoamide dehydrogenase	FERRO_17480	lpd/pdhD	1.8.1.4
	acetyl-coenzyme A synthetase	FERRO_19710	acs	6.2.1.1
Tricarboxylic acid (TCA) cycle	citrate synthase	FERRO_17510	gltA	2.3.3.1
	aconitate hydratase 1	FERRO_17610	acnA	4.2.1.3
	isocitrate dehydrogenase (NADP)	FERRO_10690	icd	1.1.1.41
	Isocitrate/isopropylmalate dehydrogenase	FERRO_19290		1.1.1.43
	2-oxoglutarate dehydrogenase E1 component	FERRO_17500	sucA	1.2.4.2
	2-oxoglutarate dehydrogenase E2 component	FERRO_17490	sucB	2.3.1.61
	dihydrolipoamide dehydrogenase	FERRO_15240	lpd/pdhD	1.8.1.4
	succinyl-CoA synthetase (ADP-forming), alpha subunit	FERRO_07380	sucD	6.2.1.5
	succinyl-CoA synthetase (ADP-forming), beta subunit	FERRO_07390	sucC	6.2.1.5
	succinate dehydrogenase, subunit B	FERRO_17530	sdhB	1.3.5.1
	succinate dehydrogenase, subunit A	FERRO_17540	sdhA	1.3.5.1
	succinate dehydrogenase, hydrophobic membrane anchor protein	FERRO_17550	sdhD	1.3.5.1
	succinate dehydrogenase, subunit C	FERRO_17560	sdhC	1.3.5.1
	fumarase, class I	FERRO_19720	fumA/fumB	4.2.1.2
	malate dehydrogenase	FERRO_17620	mdh	1.1.1.37
pentose phosphate pathway	pyrophosphate-dependent phosphofructokinase	FERRO_18860	prsA	2.7.1.90
	phosphomannomutase	FERRO_18690	pmm	5.4.2.8
nucleotide sugar metabolism	UDP-glucose pyrophosphorylase	FERRO_01030	galU	2.7.7.9
	UDP-N-Acetylglucosamine 2-epimerase	FERRO_01200	wecB	5.1.3.14
	mannose-1-phosphate guanylyltransferase (GDP) /mannose-6-phosphate isomerase, type 2	FERRO_01260, FERRO_02190	manC, cpsB	2.7.7.22/ 5.3.1.8
	UDP-glucose 6-dehydrogenase	FERRO_01270, FERRO_16290	ugd	1.1.1.22
	UDP-glucuronate 4-epimerase	FERRO_04190		5.1.3.6
	UDP-glucose-4-epimerase	FERRO_01020	galE	5.1.3.2
	UDP-N-acetylglucosamine diphosphorylase/glucosamine-1-phosphate N-acetyltransferase	FERRO_04430	glmU	2.7.7.23/ 2.3.1.157
	CDP-4-dehydro-6-deoxyglucose reductase	FERRO_04920	rfbL	1.17.1.1.
	UDP-N-acetylglucosamine 1-carboxyvinyltransferase	FERRO_05840	murA	2.5.1.7
	phosphoglucosamine mutase	FERRO_07500	glmM	5.4.2.10
	glutamine--fructose-6-phosphate transaminase	FERRO_08510	glmS	2.6.1.16
	UDP-N-acetylmuramate dehydrogenase	FERRO_08710	murB	1.1.1.158
	UDP-glucose pyrophosphorylase	FERRO_09020	galU	2.7.7.9
	UDP-N-acetyl-D-galactosamine dehydrogenase	FERRO_11830		1.1.1.-
	sialic acid synthase	FERRO_11840	neuB	2.5.1.56
	undecaprenyl-phosphate 4-deoxy-4-formamido-L-arabinose transferase	FERRO_13670	arnC	2.4.2.53
	beta-N-acetylhexosaminidase	FERRO_17230	nagZ	3.2.1.52
	glucose-6-phosphate isomerase	FERRO_01080,FERRO_06950	pgi	5.3.1.9
	UDP-glucose dehydrogenase	FERRO_16290	uhd	1.1.1.22
	glucose-1-phosphate thymidylyltransferase	FERRO_16580	rfbA	2.7.7.24
	dTDP-glucose 4,6-dehydratase	FERRO_16570	rfbB	4.2.1.46
Uptake systems for organic carbon compounds
urea	amino acid/amide ABC transporter substrate-binding protein	FERRO_11970	urtA
	amino acid/amide ABC transporter membrane protein 1	FERRO_11980	urtB
	urea ABC transporter permease protein UrtC	FERRO_11990	urtC
	urea ABC transporter ATP-binding protein UrtE	FERRO_12000	urtD
	urea ABC transporter ATP-binding protein UrtD	FERRO_12010	urtE
ATP-transporter for branched-chain or hydrophobic amino acids	amino acid/amide ABC transporter substrate-binding protein	FERRO_02230	livK
	Branched-chain amino acid ABC-type transport system, permease components	FERRO_02270	livH
	amino acid/amide ABC transporter membrane protein 2	FERRO_02260	livM
	amino acid/amide ABC transporter ATP-binding protein 1	FERRO_02250	livG
	amino acid/amide ABC transporter ATP-binding protein 2	FERRO_02240	livF
	amino acid/amide ABC transporter substrate-binding protein	FERRO_02930	livK
	amino acid/amide ABC transporter membrane protein 1	FERRO_02940	livH
	amino acid/amide ABC transporter membrane protein 2/amino acid/amide ABC transporter ATP-binding protein 1	FERRO_02950	livM/livG
	amino acid/amide ABC transporter ATP-binding protein 2	FERRO_02960	livF
	amino acid/amide ABC transporter substrate-binding protein	FERRO_13370	livK
	amino acid/amide ABC-type transporter membrane protein 1	FERRO_13380	livH
	amino acid/amide ABC transporter membrane protein 2	FERRO_13390	livM
	amino acid/amide ABC transporter ATP-binding protein 1	FERRO_13400	livG
	amino acid/amide ABC transporter ATP-binding protein 2	FERRO_13410	livF
	amino acid/amide ABC transporter ATP-binding protein 1	FERRO_17680	livG
	amino acid/amide ABC transporter ATP-binding protein 2	FERRO_17690	livF
	amino acid/amide ABC transporter substrate-binding protein	FERRO_17700	livK
	amino acid/amide ABC-type transporter membrane protein 1	FERRO_17710	livH
	amino acid/amide ABC transporter membrane protein 2	FERRO_17920	livM
	ABC-type dipeptide transport system, periplasmic component	FERRO_14850
	ABC-type dipeptide/oligopeptide/nickel transport systems, permease components	FERRO_14860
	ABC-type dipeptide/oligopeptide/nickel transport systems, permease components	FERRO_14870
	ATPase components of various ABC-type transport systems, contain duplicated ATPase	FERRO_14880
Biosynthesis of cell envelope polysaccharides
peptidoglycan	UDP-N-acetylmuramate dehydrogenase	FERRO_08710	murB	1.1.1.158
	UDP-N-acetylmuramate--L-alanine ligase	FERRO_08700	murC	6.3.2.8
	UDP-N-acetylmuramoylalanine--D-glutamate ligase	FERRO_08670	murD	6.3.2.9
	UDP-N-acetylmuramoylalanyl-D-glutamate--2,6-diaminopimelate ligase	FERRO_08640	murE	6.3.2.13
	UDP-N-acetylmuramoyl-tripeptide--D-alanyl-D-alanine ligase	FERRO_08650	murF	6.3.2.10
	Phospho-N-acetylmuramoyl-pentapeptide-transferase	FERRO_08660	mraY	2.7.8.13
	UDP-N-acetylglucosamine-N-acetylmuramylpentapeptide N-acetylglucosamine transferase	FERRO_08690	murG	2.4.1.227
	monofunctional biosynthetic peptidoglycan transglycosylase	FERRO_05330	mtgA	2.4.1.-
	penicillin-binding protein	FERRO_04330	mcrA	2.4.1.-
	peptidoglycan glycosyltransferase	FERRO_03150	mdrA	2.4.1.129
	peptidoglycan synthetase	FERRO_08630	ftsI	2.4.1.129
	D-alanyl-D-alanine carboxypeptidase/D-alanyl-D-alanine-endopeptidase	FERRO_05470	dacB	3.4.16.4/ 3.4.21.-
	D-alanyl-D-alanine carboxypeptidase	FERRO_03180	dacA/dacC/dacD	3.4.16.4
	Undecaprenyl-diphosphatase	FERRO_04250	bacA	3.6.1.24
	D-alanine--D-alanine ligase	FERRO_04980	ddl	6.3.2.4
	integral membrane protein MviN	FERRO_03820	mviN
lipopolysaccharides	acyl-[acyl-carrier-protein]--UDP-N-acetylglucosamine O-acyltransferase	FERRO_09190	lpxA	2.3.1.129
	UDP-3-O-[3-hydroxymyristoyl] N-acetylglucosamine deacetylase	FERRO_08750	lpxC	3.5.1.108
	UDP-3-O-[3-hydroxymyristoyl] glucosamine N-acyltransferase	FERRO_09170	lpxD	2.3.1.191
	UDP-2,3-diacylglucosamine hydrolase	FERRO_19150	lpxH	3.6.1.54
	lipid-A-disaccharide synthase	FERRO_09200	lpxB	2.4.1.182
	lipid-A-disaccharide kinase	FERRO_18900	lpxK	2.7.1.130
	3-deoxy-8-phosphooctulonate synthase	FERRO_09320	kdsA	2.5.1.55
	3-deoxy-D-manno-octulosonate 8-phosphate phosphatase	FERRO_05730	kdsC	3.1.3.45
	3-deoxy-D-manno-octulosonate cytidylyltransferase	FERRO_18880	kdsB	2.7.7.38
	3-deoxy-D-manno-octulosonic-acid transferase	FERRO_04210	kdtA/waaA	2.4.99.12, 2.4.99.13, 2.4.99.14, 2.4.99.15
	Lauroyl/myristoyl acyltransferase	FERRO_07280,FERRO_08810	lpxL	2.3.1.-
	phosphoheptose isomerase	FERRO_03750	lpcA	5.3.1.-
	D-alpha,beta-D-heptose 7-phosphate 1-kinase	FERRO_16300	rfaE	2.7.1.167
	D-glycero-D-manno-heptose 1,7-bisphosphate phosphatase	FERRO_01930	gmhB	3.1.3.82, 3.1.3.83
	rfaE bifunctional protein, domain II	FERRO_03720		2.7.7.70
	ADP-glyceromanno-heptose 6-epimerase precursor	FERRO_16310	gmhD/rfaD	5.1.3.20
	ADP-heptose:LPS heptosyltransferase	FERRO_04790	waaQ/rfaQ	2.4.-.-
	lipopolysaccharide heptosyltransferase I	FERRO_04200	waaF/rfaF	2.4.-.-
	lipopolysaccharide heptosyltransferase II	FERRO_18640	waaC/rfaC	2.4.-.-
exopolysaccharides	UDP-glucose-4-epimerase	FERRO_01020	galE	5.1.3.2
	UDP-glucose pyrophosphorylase	FERRO_01030	galU/galF	2.7.7.9
	dTDP-4-dehydrorhamnose 3,5-epimerase	FERRO_01050	rfbC/rmlC	5.1.3.13
	dTDP-4-dehydrorhamnose reductase	FERRO_01070	rfbD/rmlD	1.1.1.133
	glucose-6-phosphate isomerase	FERRO_01080	pgi	5.3.1.9
	dTDP-glucose 4,6-dehydratase	FERRO_01090	rfbB/rffG	4.2.1.46
glycosyltransferases	4-amino-4-deoxy-L-arabinose transferase and related glycosyltransferases of PMT family	FERRO_12730
	4-amino-4-deoxy-L-arabinose transferase and related glycosyltransferases of PMT family	FERRO_13700
	4-amino-4-deoxy-L-arabinose transferase and related glycosyltransferases of PMT family	FERRO_12700
	4-amino-4-deoxy-L-arabinose transferase and related glycosyltransferases of PMT family	FERRO_09720
	glycosyltransferase	FERRO_01040		2.4.1.-
	glycosyltransferase	FERRO_01150
	glycosyltransferase	FERRO_11000
	glycosyltransferase	FERRO_01190
	glycosyltransferase	FERRO_01170
	glycosyltransferase	FERRO_01100
	glycosyltransferase	FERRO_01110
	glycosyltransferases involved in cell wall biogenesis	FERRO_13670		2.4.2.53
	glycosyltransferases involved in cell wall biogenesis	FERRO_06370
	glycosyltransferases involved in cell wall biogenesis	FERRO_04180
	glycosyltransferases involved in cell wall biogenesis	FERRO_04780
	glycosyltransferases, probably involved in cell wall biogenesis	FERRO_13870
	membrane glycosyltransferase	FERRO_11870		2.4.1.-
	peptidoglycan glycosyltransferase	FERRO_03150		2.4.1.129
	predicted glycosyltransferases	FERRO_01180
	predicted glycosyltransferases	FERRO_04640
Storage of organic carbon compounds
polyhydroxybutyrate	acetyl-CoA acetyltransferases	FERRO_09470	atoB	2.3.1.9
	3-oxoacyl-[acyl-carrier-protein] reductase	FERRO_09420	phbB	1.1.1.100
	poly(R)-hydroxyalkanoic acid synthase	FERRO_09440	phbC/phaC	2.3.1.-
	polyhydroxyalkanoate depolymerase	FERRO_13200, FERRO_18830	phaZ	3.1.1.75
	polyhydroxyalkanoate synthesis repressor PhaR	FERRO_09450
Biosynthesis of fatty acids
fatty acid biosynthesis	3-oxoacyl-(acyl-carrier-protein) synthase	FERRO_03230, FERRO_16840	fabF	2.3.1.179
	acetyl-CoA carboxylase, biotin carboxylase subunit	FERRO_04880	accC	6.4.1.2/ 6.3.4.14
	acetyl-CoA carboxylase, biotin carboxyl carrier protein	FERRO_04890	accB/bccP
	3-hydroxyacyl-[acyl-carrier-protein] dehydratase	FERRO_09180	fabZ	4.2.1.59
	enoyl-[acyl-carrier-protein] reductase [NADH]	FERRO_14840	fabI	1.3.1.9
	3-oxoacyl-[acyl-carrier-protein] reductase	FERRO_16860	fabG	1.1.1.100
	[Acyl-carrier-protein] S-malonyltransferase	FERRO_16870	fabD	2.3.1.39
	3-oxoacyl-[acyl-carrier-protein] synthase III	FERRO_16880	fabH	2.3.1.41/ 2.3.1.180
	acetyl-CoA carboxylase carboxyltransferase subunit alpha	FERRO_18550	accA	6.4.1.2
	acetyl-CoA carboxylase, carboxyl transferase, beta subunit	FERRO_19220	accD	6.4.1.2
Biosynthesis of amino acids
alanine	alanine-glyoxylate aminotransferase apoenzyme	FERRO_07320		2.6.1.44
valine, isoleucine	acetolactate synthase, small subunit	FERRO_19640	ilvH	2.2.1.6
	acetolactate synthase, large subunit	FERRO_19650	ilvB	2.2.1.6
	ketol-acid reductoisomerase	FERRO_19630	ilvC	1.1.1.86
	dihydroxy-acid dehydratase	FERRO_14600	ilvD	4.2.1.9
	branched-chain amino acid aminotransferase, group I	FERRO_18620	ilvE	2.6.1.42
leucine	2-isopropylmalate synthase	FERRO_10910	leuA	2.3.3.13
	3-isopropylmalate dehydratase, small subunit	FERRO_19300	leuD	4.2.1.33
	3-isopropylmalate dehydratase, large subunit	FERRO_19310	leuC	4.2.1.33
	3-isopropylmalate dehydrogenase	FERRO_12710	leuB	1.1.1.85
serine	D-3-phosphoglycerate dehydrogenase	FERRO_12510	serA	1.1.1.95
	phosphoserine aminotransferase apoenzyme	FERRO_12500, FERRO_16180	serC	2.6.1.52
	phosphoserine phosphatase	FERRO_12520	serB	3.1.3.3
glycine	glycine/serine hydroxymethyltransferase	FERRO_11750	glyA	2.1.2.1
cysteine	serine O-acetyltransferase	FERRO_19750	cysE	2.3.1.30
	cysteine synthase	FERRO_16320	cysM	2.5.1.47
glutamate	glutamate synthase (NADH) large subunit	FERRO_04360	gltB	1.4.1.14
	glutamate synthase (NADH) small subunit	FERRO_04370	gltD	1.4.1.14
glutamine	L-glutamine synthetase	FERRO_05300	glnA	6.3.1.2
proline	glutamate 5-kinase	FERRO_10940	proB	2.7.2.11
	glutamate-5-semialdehyde dehydrogenase	FERRO_02800	proA	1.2.1.41
	pyrroline-5-carboxylate reductase	FERRO_02870	proC	1.5.1.2
aspartate	L-aspartate oxidase	FERRO_16600	nadB	1.4.3.16
arginine	argininosuccinate synthase	FERRO_03780	argG	6.3.4.5
	argininosuccinate lyase	FERRO_05380	argH	4.3.2.1
threonine	aspartate kinase	FERRO_08190	lysC	2.7.2.4
	aspartate-semialdehyde dehydrogenase	FERRO_19280	asd	2.1.1.11
	homoserine dehydrogenase	FERRO_15320		1.1.1.3
	threonine synthase	FERRO_15330	thrC	4.2.1.3
methionine	methionine synthase (B12-independent)	FERRO_17790	metE	2.1.1.14
	methionine synthase (B12-independent)	FERRO_05170	metH	2.1.1.13
	O-succinylhomoserine sulfhydrylase	FERRO_19180	metZ	2.5.1.-
tryptophane	3-deoxy-D-arabinoheptulosonate-7-phosphate synthase	FERRO_18580	aroF/ aroG/ aroH	2.5.1.54
	3-dehydroquinate synthase	FERRO_04350	aroB	4.2.3.4
	3-dehydroquinate dehydratase	FERRO_04900	aroQ/qutE	4.2.1.10
	shikimate 5-dehydrogenase	FERRO_05320	aroE	1.1.1.25
	shikimate kinase	FERRO_04340	aroK/ aroL	2.7.1.71
	3-phosphoshikimate 1-carboxyvinyltransferase	FERRO_16220	aroA	2.5.1.19
	chorismate synthase	FERRO_19320	aroC	4.2.3.5
	anthranilate synthase, component I	FERRO_02070	trpE	4.1.3.27
	anthranilate phosphoribosyltransferase	FERRO_07070	trpD	2.4.2.18
	phosphoribosylanthranilate isomerase	FERRO_19250	trpF	5.3.1.24
	indole-3-glycerol phosphate synthase	FERRO_07080	trpC	4.1.1.48
	tryptophan synthase, alpha chain	FERRO_19230	trpA	4.2.1.20
	tryptophan synthase, beta chain	FERRO_19240	trpB	4.2.1.20
phenylalanine	chorismate mutase/ prephenate dehydratase	FERRO_16190	pheA	5.4.99.5/ 4.2.1.51
	histidinol-phosphate aminotransferase	FERRO_05870, FERRO_16200	hisC	2.6.1.9
	aromatic-amino-acid transaminase	FERRO_16430	tyrB	2.6.1.5
tyrosine	Prephenate dehydrogenase	FERRO_16210	tyrA	1.3.1.12
histidine	ATP phosphoribosyltransferase (homohexameric)	FERRO_05850	hisG	2.4.2.17
	phosphoribosyl-ATP pyrophosphatase	FERRO_05930	hisE	3.6.2.31
	phosphoribosyl-AMP cyclohydrolase	FERRO_05920	hisI	3.5.4.19
	1-(5-phosphoribosyl)-5-[(5-phosphoribosylamino)methylideneamino] imidazole-4-carboxamide isomerase	FERRO_05900	hisA	5.3.1.16
	imidazole glycerol phosphate synthase subunit	FERRO_05910	hisF	4.1.3.-
	midazole glycerol phosphate synthase subunit	FERRO_05890	hisH	2.4.2.-
	imidazoleglycerol-phosphate dehydratase	FERRO_05880	hisB	4.2.1.19
	histidinol phosphate aminotransferase apoenzyme	FERRO_05870	hisC	2.6.2.9
	histidinol dehydrogenase	FERRO_05860	hisD	1.1.1.23
lysine	dihydrodipicolinate synthase	FERRO_19880	dapA	4.3.3.7
	dihydrodipicolinate reductase	FERRO_07420	dapB	1.3.1.26
	2,3,4,5-tetrahydropyridine-2,6-dicarboxylate N-succinyltransferase	FERRO_08960	dapD	2.3.1.117
	succinyldiaminopimelate aminotransferase apoenzyme	FERRO_08970	dapC	2.6.1.17
	succinyldiaminopimelate desuccinylase	FERRO_08940	dapE	3.5.1.18
	diaminopimelate epimerase	FERRO_07270	dapF	5.1.1.7
	diaminopimelate decarboxylase	FERRO_05350	lysA	4.1.1.20
Purine and pyrimidine metabolism
purine metabolism	ribonucleoside-diphosphate reductase class II	FERRO_00100	nrdA/ nrdE	1.17.4.-
	phosphoribosylamine--glycine ligase	FERRO_02300	purD	6.3.4.13
	phosphoribosylaminoimidazolecarboxamide formyltransferase/IMP cyclohydrolase	FERRO_02310	purH	2.1.2.3
	DNA polymerase I	FERRO_02340	polA	2.7.7.7
	DNA polymerase III, delta subunit	FERRO_02790	holA/ holB	2.7.7.7
	ribose-phosphate pyrophosphokinase	FERRO_03300	prsA	2.7.6.1
	phosphoribosylaminoimidazole-succinocarboxamide synthase	FERRO_04090	purC	6.3.2.6
	pyruvate kinase	FERRO_04100	pyk	2.7.1.40
	DNA polymerase III, beta subunit	FERRO_04620	dnaN	2.7.7.7
	bis(5'nucleosyl)-tetraphosphatase	FERRO_04820	apaH	3.6.1.41
	adenosine kinase	FERRO_04840	adk	2.7.1.20
	DNA polymerase III, epsilon subunit and related 3'-5' exonucleases	FERRO_05400
	(p)ppGpp synthetase, RelA/SpoT family	FERRO_05520	relA	2.7.6.5
	DNA-directed RNA polymerase subunit omega	FERRO_05530		2.7.7.6
	guanylate kinase	FERRO_05540	gmk	2.7.4.8
	non-canonical purine NTP pyrophosphatase, RdgB/HAM1 family	FERRO_05570	rdgB	3.6.1.66
	DNA-directed RNA polymerase subunit beta	FERRO_06500	rpoB	2.7.7.6
	DNA-directed RNA polymerase subunit beta'	FERRO_06510	rpoC	2.7.7.6
	DNA-directed RNA polymerase subunit alpha	FERRO_06830	rpoA	2.7.7.6
	Ppx/GppA phosphatase	FERRO_07550
	ADP-ribose pyrophosphatase (NTP pyrophosphohydrolases including oxidative damage repair enzymes)	FERRO_07770	nudF	3.6.1.13
	phosphoribosylformylglycinamidine synthase, single chain form	FERRO_08830	purL	6.3.5.3
	DNA polymerase III, chi subunit	FERRO_09840		2.7.7.7
	DNA polymerase III, epsilon subunit and related 3'-5' exonucleases	FERRO_09900
	exonuclease, DNA polymerase III, epsilon subunit family	FERRO_09940
	adenylosuccinate lyase	FERRO_10620	purB	4.3.2.2
	(p)ppGpp synthetase, RelA/SpoT family	FERRO_11200	relA	2.7.6.5
	deoxynucleoside kinases	FERRO_11410	dak	2.7.1.76
	phosphoribosylformylglycinamidine cyclo-ligase	FERRO_11480		6.3.3.1
	formyltetrahydrofolate-dependent phosphoribosylglycinamide formyltransferase	FERRO_11490	purN	2.1.2.2
	5-(carboxyamino)imidazole ribonucleotide synthase	FERRO_13630	purK	6.3.4.18
	5-(carboxyamino)imidazole ribonucleotide mutase	FERRO_13640	purE	5.4.99.18
	inosine-5'-monophosphate dehydrogenase	FERRO_14060	guaB	1.1.1.205
	GMP synthase (glutamine-hydrolyzing)	FERRO_14070	guaA	6.3.5.2
	DNA-directed DNA polymerase III	FERRO_14640
	DNA polymerase III, epsilon subunit, Proteobacterial	FERRO_14950
	5'-nucleotidase/ 3'-nucleotidase/ exopolyphosphatase	FERRO_15250	surE	3.1.3.5/ 3.1.3.6/ 3.6.1.11
	DNA polymerase III, gamma/tau subunits	FERRO_16810
	adenylosuccinate synthetase	FERRO_18390	purA	6.3.4.4
	nucleoside diphosphate kinase	FERRO_18530	ndk	2.7.4.6
	phosphomannomutase	FERRO_18690	pmm	5.4.2.8
	DNA polymerase III, subunit gamma and tau	FERRO_18760
	adenylate kinase	FERRO_18870	adk	2.7.4.3
	ribonucleotide reductase, beta subunit	FERRO_19160	nrdB/ nrdF	1.17.4
	ribonucleoside-diphosphate reductase class II	FERRO_19170		1.17.4.-
	amidophosphoribosyltransferase	FERRO_19190	purF	2.4.2.14
	polyribonucleotide nucleotidyltransferase	FERRO_19580	pnp	2.7.7.8
pyrimidine metabolism	orotate phosphoribosyltransferase	FERRO_03050	pyrE	2.4.2.10
	aspartate carbamoyltransferase	FERRO_05240	pyrB	2.1.3.2
	dihydroorotase	FERRO_05250	pyrC	3.5.2.3
	carbamoyl-phosphate synthase, small subunit	FERRO_07430	carA	6.3.5.5
	carbamoyl-phosphate synthase large subunit	FERRO_07440	carB	6.3.5.5
	nitroreductase	FERRO_07980	rutE	1.1.1.-
	uridylate kinase	FERRO_09090	pyrH	2.7.4.22
	CTP synthase	FERRO_09310	pyrG	6.3.4.2
	thymidylate synthase	FERRO_16820	thyA	2.1.1.45
	thymidylate kinase	FERRO_10730	tmk	2.7.4.9
	deoxyuridine 5'-triphosphate nucleotidohydrolase	FERRO_10710	dut	3.6.1.23
	dCTP deaminase	FERRO_14670	dcd	3.5.4.13
	dihydroorotate oxidase A	FERRO_14980	pyrD	1.3.3.1
	cytidylate kinase	FERRO_16230	cmk	2.7.4.14
	orotidine-5'-phosphate decarboxylase	FERRO_16280	pyrF	4.1.1.23

## Sheet: (B) Nitrogen metabolism
(B) Nitrogen metabolism: nitrogen assimilation, uptake systems for nitrogen compounds
pathway	name	Locus_Tag	gene name (if assigned)	EC number
Nitrogen assimilation
ammonium assimilation	L-glutamine synthetase	FERRO_05300	glnA	6.3.1.2
nitrate assimilation	assimilators nitrate reductase, catalytic subunit	FERRO_18020	nasA	1.7.99.4
	assimilatory nitrite reductase (NAD(P)H) large subunit	FERRO_17990	nirB	1.7.1.4/1.7.1.15
	assimilatory nitrite reductase (NAD(P)H) small subunit	FERRO_18000	nirD	1.7.1.4/1.7.1.15
urea hydrolysis	urease alpha subunit	FERRO_12090	ureC	3.5.1.5
	urease gamma subunit	FERRO_12060	ureA	3.5.1.5
	urease beta subunit	FERRO_12070	ureB	3.5.1.5
	urease accessory protein UreH	FERRO_12050	ureH/ureD
	urease accessory protein UreJ	FERRO_12080	ureJ
	urease accessory protein UreE	FERRO_12100	ureE
	urease accessory protein UreF	FERRO_12110	ureF
	urease accessory protein UreG	FERRO_12120	ureG
Uptake systems for nitrogen compounds
ammonium	ammonium transporter	FERRO_05160	amt
nitrate/nitrite	Nitrate/nitrite transporter	FERRO_17980	narK/ nrtP/ nasA
	nitrite transporter	FERRO_18010	nirC
urea	amino acid/amide ABC transporter substrate-binding protein	FERRO_11970	urtA
	amino acid/amide ABC transporter membrane protein 1	FERRO_11980	urtB
	urea ABC transporter permease protein UrtC	FERRO_11990	urtC
	urea ABC transporter ATP-binding protein UrtE	FERRO_12000	urtD
	urea ABC transporter ATP-binding protein UrtD	FERRO_12010	urtE

## Sheet: (C) Phosphate metabolism
(C) Phosphate metabolism: phosphate uptake, polyphosphate storage
pathway	name	Locus_Tag	gene name (if assigned)	EC number
Phosphate uptake
pho-regulon	phosphate ABC transporter substrate-binding protein	FERRO_07560	pstS
	phosphate ABC transporter membrane protein 1	FERRO_07570	pstA
	phosphate ABC transporter membrane protein 2	FERRO_07580	pstB
	phosphate ABC transporter ATP-binding protein	FERRO_07590	pstC
	phosphate regulon sensor kinase PhoR	FERRO_03020	phoR
	phosphate regulon transcriptional regulatory protein PhoB	FERRO_03010	phoB
	phosphate uptake regulator PhoU	FERRO_04030	phoU
polyphosphate storage	exopolyphosphatase	FERRO_07550	ppx	3.6.1.11
	polyphosphate kinase	FERRO_07520	ppK	2.7.4.1

## Sheet: (D) Sulfur metabolism
(D) Sulfur metabolism: sulfate uptake and assimilation
pathway	name	Locus_Tag	gene name (if assigned)	EC number
Sulfate uptake and assimilation
	sulfate adenylyltransferase large subunit	FERRO_11570	cysN	2.7.7.4
	sulfate adenylyltransferase small subunit	FERRO_11560	cysD	2.7.7.4
	adenylylsulfate reductase	FERRO_11550	cysH	1.8.4.9
	sulfite reductase (ferredoxin)	FERRO_11530	sir	1.8.1.1
	cysteine synthase	FERRO_16320	cysM	2.5.1.47
	serine O-acetyltransferase	FERRO_19750	cysE	2.3.1.30
sulfate transporter	sulfate permease	FERRO_00170

## Sheet: (E) Energy metabolism
(E) Energy metabolism: ferrous iron oxidation, other redox reactions connected to the quinol pool, putative formate dehydrogenase
pathway	name		Locus_Tag	gene name (if assigned)	EC number
Ferrous iron oxidation
outer membrane	high molecular mass cytochrome c, Cyc2-like		FERRO_13930
periplasm	hypothetical protein, Iro-like		FERRO_02670
	cytochromes c553		FERRO_02680
	cytochromes c553		FERRO_02750
inner membrane
uphill transfer	bc1 complex	iron-sulfur subunit	FERRO_05990	petA	1.10.2.2
		cytochrome b subunit	FERRO_06000	petB	1.10.2.2
		cytochrome c1	FERRO_06010	petC	1.10.2.2
	NADH dehydrogenase	subunit A	FERRO_07630	nuoA	1.6.5.3
		subunit C	FERRO_07640	nuoB	1.6.5.3
		subunit B	FERRO_07650	nuoC	1.6.5.3
		subunit D	FERRO_07660	nuoD	1.6.5.3
		subunit E	FERRO_07670	nuoE	1.6.5.3
		subunit F	FERRO_07680	nuoF	1.6.5.3
		subunit G	FERRO_07690	nuoG	1.6.5.3
		subunit H	FERRO_07700	nuoH	1.6.5.3
		subunit I	FERRO_07710	nuoI	1.6.5.3
		subunit J	FERRO_07720	nuoJ	1.6.5.3
		subunit K	FERRO_07730	nuoK	1.6.5.3
		subunit L	FERRO_07740	nuoL	1.6.5.3
		subunit M	FERRO_07750	nuoM	1.6.5.3
		subunit N	FERRO_07760	nuoN	1.6.5.3
downhill transfer	cbb3-type cytochrome c oxidase	subunit I	FERRO_02570	ccoN	1.9.3.1
		subunit II, cytochrome c subunit	FERRO_02560	ccoO	1.9.3.1
		subunit III ?	FERRO_02610, FERRO_02660, FERRO_02680
	cytochrome bo3 ubiquinol oxidase	subunit II	FERRO_14750	cyoA	1.10.3.-
		subunit I	FERRO_14760	cyoB	1.10.3.-
		subunit III	FERRO_14770	cyoC	1.10.3.-
		subunit IV	FERRO_14780	cyoD	1.10.3.-
	Cytochrome bd-type quinol oxidase	subunit I	FERRO_10080	cydA	1.10.3.-
		subunit II	FERRO_10090	cydB	1.10.3.-
	ATP synthase, F0F1	F1 epsilon subunit	FERRO_04440	atpC	3.6.3.14
		F1 subcomplex beta subunit	FERRO_04450	atpD	3.6.3.14
		F1 subcomplex gamma subunit	FERRO_04460	atpG	3.6.3.14
		F1 alpha subunit	FERRO_04470	atpA	3.6.3.14
		F1 delta subunit	FERRO_04480	atpH	3.6.3.14
		F0 subunit b	FERRO_04490	atpF	3.6.3.14
		F0 subunit c	FERRO_04500	atpE	3.6.3.14
		F0 subunit a	FERRO_04510	atpB	3.6.3.14
Other redox reactions connected to the quinol pool
	succinate dehydrogenase	subunit B	FERRO_17530	sdhB	1.3.5.1
		subunit A	FERRO_17540	sdhA	1.3.5.1
		subunit D	FERRO_17550	sdhD	1.3.5.1
		subunit C	FERRO_17560	sdhC	1.3.5.1
	sulfide:quinone oxidoreductase		FERRO_10050		1.8.5.-
	rhodanese-related sulfurtransferase		FERRO_10060
	electron transfer flavoprotein	alpha subunit	FERRO_16640	etfA
		beta subunit	FERRO_16650	etfB
	electron transfer flavoprotein ubiquinone oxidoreductase		FERRO_17370
Putative formate dehydrogenase
	formate dehydrogenase	beta subunit	FERRO_08030	fdoH	1.2.1.2
		alpha subunit	FERRO_08040	fdoG	1.2.1.2
		delta subunit	FERRO_08060
	formate dehydrogenase family accessory protein		FERRO_08050	fdhD

## Sheet: (F) Stress management
(F) Stress management: acid stress, heavy metals and metalloids, oxidative stress
pathway		name	Locus_Tag	gene name (if assigned)	EC number
Acid stress
membrane structure		cyclopropane-fatty-acyl-phospholipid synthase	FERRO_01580, FERRO_03410	cfa	2.1.1.79
reversed membrane potential		Kef-type K+ transport systems	FERRO_05750, FERRO_18030
		K+ transporter	FERRO_00380
		Fanciful K+ Uptake-B familiy protein, FkuB	FERRO_02860
buffering		arginine decarboxylase	FERRO_15040	adi	4.1.1.19
		aspartate 1-decarboxylase	FERRO_16630	panD	4.1.1.11
		phosphatidylserine decarboxylase	FERRO_19620	psd	4.1.1.65
		spermidine synthase	FERRO_13340
		urease alpha subunit	FERRO_12090	ureC	3.5.1.5
		urease gamma subunit	FERRO_12060	ureA	3.5.1.5
		urease beta subunit	FERRO_12070	ureB	3.5.1.5
		urease accessory protein UreH	FERRO_12050	ureH/ureD
		urease accessory protein UreJ	FERRO_12080	ureJ
		urease accessory protein UreE	FERRO_12100	ureE
		urease accessory protein UreF	FERRO_12110	ureF
		urease accessory protein UreG	FERRO_12120	ureG
DNA repair		DNA polymerase I	FERRO_02340	polA	2.7.7.7
		DNA ligase	FERRO_09010	ligA/ligB	6.5.1.2
	base exicision repair	exodeoxyribonuclease III	FERRO_05270	xthA	3.1.11.2
		A/G-specific DNA-adenine glycosylase	FERRO_05640	mutY	3.2.2.-
		DNA-3-methyladenine glycosylase II	FERRO_07870	alkA	3.2.2.21
		DNA-(apurinic or apyrimidinic site) lyase	FERRO_07900	mutM/fpg	3.2.2.23/ 4.2.99.18
		single-stranded-DNA-specific exonuclease	FERRO_11130	recJ	3.1.-.-
	nucleotide exicision repair	DNA helicase II / ATP-dependent DNA helicase	FERRO_02760	uvrD/pcrA	3.6.4.12
		excinuclease ABC subunit A	FERRO_06880	uvrA
		excinuclease ABC subunit B	FERRO_16440	uvrB
		excinuclease ABC subunit C	FERRO_17200	uvrC
		transcription-repair coupling factor	FERRO_19730	mfd	3.6.4.-
	mismatch repair	DNA mismatch repair protein MutL	FERRO_18950	mutL
		DNA mismatch repair protein MutS	FERRO_19810	mutS
		T/G mismatch-specific endonuclease	FERRO_13010		3.1.-.-
chaperones		HSP70-fold metalloprotease	FERRO_07180
		FKBP-type peptidyl-prolyl cis-trans isomerase SlyD	FERRO_19820	slyD	5.2.1.8
		ATP-dependent chaperone	FERRO_15360	clpD
		periplasmic chaperone for outer membrane proteins	FERRO_02020	surA	5.2.1.8
		periplasmic chaperone for outer membrane proteins	FERRO_09160
		periplasmic chaperone	FERRO_13730
		molecular chaperone, HSP90 family	FERRO_07780
		Zn-dependent protease with chaperone function	FERRO_19010
		molecular chaperone	FERRO_19090
		chaperone protein DnaK	FERRO_19100	danK
		chaperone protein DnaJ	FERRO_19110	danJ
Heavy metals and metalloids
arsenic resistance		arsenate reductase	FERRO_06330	arsC	1.20.4.1
		arsenical resistance protein	FERRO_06340	arsH
		arsenite transporter	FERRO_15640
		trnascriptional regulator ArsR family	FERRO_10000, FERRO_15620	arsR
mercuric resistance		mercuric reductase	FERRO_17870	merA	1.16.1.1
efflux pumps		Cu+-exporting ATPase	FERRO_10410	copA	3.6.3.54
		heavy metal efflux pump	FERRO_05080
		cation/multidrug efflux pump	FERRO_07020
		Cation/multidrug efflux pump	FERRO_10020
		RND family efflux transporter, MFP subunit	FERRO_10010
		Outer membrane protein	FERRO_10040
		multidrug resistance efflux pump	FERRO_12330
		ABC-type multidrug transport system, ATPase component	FERRO_12320
		ABC-type multidrug transport system, permease component	FERRO_12310
		ABC-type multidrug transport system, permease component	FERRO_1230
		multidrug resistance efflux pump	FERRO_16730
		cation/multidrug efflux pump	FERRO_07090
		RND family efflux transporter, MFP subunit	FERRO_07100
		efflux transporter, outer membrane factor (OMF) lipoprotein	FERRO_07110
		cation/multidrug efflux pump	FERRO_09410
		RND family efflux transporter, MFP subunit	FERRO_09400
		Outer membrane protein	FERRO_09390
		cation/multidrug efflux pump	FERRO_15540
		RND family efflux transporter, MFP subunit	FERRO_15530
		efflux transporter, outer membrane factor (OMF) lipoprotein	FERRO_15520
		cation/multidrug efflux pump	FERRO_16500
		cation/multidrug efflux pump	FERRO_16490
		efflux transporter, outer membrane factor (OMF) lipoprotein	FERRO_16480
		RND family efflux transporter, MFP subunit	FERRO_16510
		cation/multidrug efflux pump	FERRO_16950
Oxidative stress
detoxification of reactive oxygen species		superoxide dismutase	FERRO_09790		1.15.1.1
		DNA-binding ferritin-like protein	FERRO_10260
		atypical 2-Cys peroxiredoxin	FERRO_04850	tpx	1.11.1.5
		1-Cys peroxiredoxin	FERRO_00200		1.11.1.15
DNA repair		protein RecA	FERRO_11350	recA
		SOS-response transcriptional repressor	FERRO_17020	lexA	3.4.21.88
	base exicision repair	see acid acid stress
		NTP pyrophosphohydrolases including oxidative damage repair enzymes	FERRO_18850
	nucleotide exicision repair	see acid acid stress
	mismatch repair	see acid acid stress
protein repair		thioredoxin	FERRO_09750, FERRO_00450, FERRO_15220	trxA
		thioredoxin reductase	FERRO_13710	trxB	1.8.1.9
		thiol:disulfide interchange protein DsbA	FERRO_04420	dsbA
		thiol:disulfide interchange protein DsbD	FERRO_18990	dsbD
detoxification of organic peroxiredoxins		peroxiredoxin	FERRO_09950, FERRO_19830, FERRO_03460, FERRO_08490, FERRO_10120, FERRO_15460	ahpC
		alkyl hydroperoxide reductase	FERRO_08500	ahpF	1.6.4.-
		glutamate--cysteine ligase	FERRO_05000	gshA	6.3.2.2
		glutathione synthase	FERRO_04990	gshB	6.3.2.3
		gamma-glutamyltranspeptidase	FERRO_10430, FERRO_19600	gtt	2.3.2.2
		glutathione peroxidase	FERRO_01830	gpx	1.11.1.9

## Sheet: (G) Pred. mobile gen. elements
(G) Predicted mobile genetic elements: predicted insertion elements, putative phage-associated proteins, plasmid stabilisation and inheritance, other putative mobile genetic elements, VirB/D4 type IV secretion pathway
pathway	name	Locus_Tag
Predicted insertion elements
IS3	transposase	FERRO_00630
	transposase	FERRO_01720
	transposase	FERRO_18080
	transposase	FERRO_18240
ISL3	transposase	FERRO_01800
	transposase	FERRO_01810
	transposase	FERRO_06320
	transposase	FERRO_11520
	transposase	FERRO_15210
	transposase	FERRO_19420
IS6	transposase	FERRO_08080
	transposase	FERRO_15740
IS10	transposase	FERRO_06120
IS21	integrase	FERRO_00830
	integrase	FERRO_01450
	integrase	FERRO_08470
	integrase	FERRO_19440
IS200	transposase	FERRO_08210
IS256	transposase	FERRO_01730
	transposase	FERRO_12980
	transposase	FERRO_17000
IS481	integrase	FERRO_01840
	integrase	FERRO_03930
IS630	integrase	FERRO_08480
IS1182	transposase	FERRO_05420
	transposase	FERRO_06090
	transposase	FERRO_13250
	transposase	FERRO_18270
uncharacterised	transposase	FERRO_17220
uncharacterised	integrase	FERRO_18190
Putative phage-associated proteins
	phage-related protein tail component-like protein	FERRO_00650
	phage-related protein tail component-like protein	FERRO_00660
	phage-related protein tail component-like protein	FERRO_01360
	prophage LambdaW5, site-specific recombinase resolvase family protein	FERRO_00730
	prophage LambdaW5, site-specific recombinase resolvase family protein	FERRO_00840
	prophage LambdaW5, site-specific recombinase resolvase family protein	FERRO_01460
	prophage LambdaW5, site-specific recombinase resolvase family protein	FERRO_15940
	phage integrase family site specific recombinase	FERRO_06050
	phage integrase catalytic subunit	FERRO_13060
	phage integrase family protein	FERRO_14080
	phage repressor	FERRO_00900
	prophage anti-repressor	FERRO_15830
Plasmid stabilisation and inheritance
	plasmid segregation oscillating ATPase ParF	FERRO_08330
	plasmid segregation centromere-binding protein ParG	FERRO_14360
	plasmid segregation oscillating ATPase ParF	FERRO_14370
Other putative mobile genetic elements
	mobile mystery proteins A	FERRO_00610
	mobile mystery proteins B	FERRO_00600
	bacterial mobilisation protein MobC	FERRO_06250
VirB/D4 type IV secretion pathway
Conjugal DNA-protein transfer proteins	Type IV secretory pathway, TrbL components (VirB6 homolog)	FERRO_06160
	P-type conjugative transfer protein TrbJ (VirB5 homolog)	FERRO_06180
	Type IV secretory pathway, VirD4 components	FERRO_12480
	P-type conjugative transfer ATPase TrbB (VirB11 homolog)	FERRO_12470
	Type IV secretory pathway, VirB2 components (pilins)	FERRO_12460
	Type IV secretory pathway, TrbD component (VirB3 homolog)	FERRO_12450
	Type IV secretory pathway, VirB4 components	FERRO_12440
	P-type conjugative transfer protein TrbJ (VirB5 homolog)	FERRO_12430
	P-type conjugative transfer protein TrbL (VirB6 homolog)	FERRO_12340
	Type IV secretory pathway, TrbF components (VirB8 homolog)	FERRO_12290
	Type IV secretory pathway, VirB9 components	FERRO_12280
	Type IV secretory pathway, VirB10 components	FERRO_12270
	Type IV secretory pathway, VirB10 components	FERRO_14100
	P-type conjugative transfer protein TrbG (VirB9 homolog)	FERRO_14110
	Type IV secretory pathway, TrbF components (VirB8 homolog)	FERRO_14120
	P-type conjugative transfer protein TrbL (VirB6 homolog)	FERRO_14130
	P-type conjugative transfer protein TrbJ (VirB5 homolog)	FERRO_14140
	Type IV secretory pathway, VirB4 components	FERRO_14150
	Type IV secretory pathway, TrbD component (VirB3 homolog)	FERRO_14160
	Type IV secretory pathway, VirB2 components (pilins)	FERRO_14170
	P-type conjugative transfer ATPase TrbB (VirB11 homolog)	FERRO_14180
	Type IV secretory pathway, VirD4 components	FERRO_14200
